# Supplementary material for: A four-year cardiovascular risk score for type 2 diabetic inpatients
Source: PeerJ. 2015 Jun 2;3:e984. doi: 10.7717/peerj.984 (PMC4458124; doi:10.7717/peerj.984)
Supplement: Supplemental Information 1 [file peerj-03-984-s001.xls]

## Sheet: Raw data
Code	Gender	Age	Depression	Asthma_COPD	Hypertension	Dyslipidaemia	Heart_failure	Renal_failure	Insulin	Smoking	Admission_for_cardiovascular_reasons	Pills_per_day	Walking	FBG_mg_dl	Creatinine_mg_dl	Outcome	Follow_up_time_days
4	1	88	0	0	0	0	0	0	0	2	0	16	0	82	0.87	1	186
16	0	77	0	0	1	0	0	0	0	2	0	5	0	93	1.4	0	1258
18	1	66	0	0	0	0	0	0	0	1	0	2	0	143	0.6	0	1455
19	1	64	0	0	0	0	0	0	0	2	0	0	0	97	0.8	0	1147
24	1	68	0	0	0	0	0	0	0	1	0	10	0	317	0.64	0	1155
29	0	70	0	0	1	1	0	0	1	2	0	7	0	82	1.44	0	43
31	0	83	0	0	1	1	0	0	1	2	0	12	0	150	0.56	1	97
32	1	76	0	0	0	1	0	0	1	2	1	12	1	73	2.22	1	226
34	0	76	0	0	1	1	1	1	1	2	0	14	0	297	0.95	1	245
35	0	93	1	0	1	0	0	0	1	2	0	10	0	143	0.64	1	314
37	1	66	0	0	0	0	0	0	1	3	0	0	0	191	0.97	1	135
38	0	71	0	0	1	1	0	0	1	2	1	8	1	114	0.77	1	39
43	0	81	0	0	0	0	0	0	0	2	0	5	0	95	0.79	0	752
49	0	79	0	0	1	1	1	1	1	2	1	10	0	125	1.71	1	332
57	1	82	1	0	1	0	1	0	1	2	1	8	0	153	1	1	72
59	0	77	0	0	0	0	0	0	1	2	0	2	0	135	0.45	0	55
73	1	54	0	0	1	0	0	0	1	3	1	0	0	234	1.95	1	327
77	1	45	0	0	1	0	0	0	1	2	0	13	0	135	0.65	0	595
80	1	56	0	1	1	0	1	0	0	3	1	9	0	102	0.76	0	1000
82	1	71	0	0	0	1	0	0	0	2	0	1	0	157	1	0	1142
88	0	44	0	0	0	0	0	0	0	1	0	0	1	218	0.73	0	1123
92	0	67	0	1	1	1	0	0	1	3	0	7	0	571	1.28	0	1467
95	0	54	0	0	1	1	0	0	0	2	1	5	1	243	0.86	0	1462
96	1	72	0	0	0	0	0	0	0	3	0	3	0	151	1.11	0	1109
97	1	87	0	0	1	1	0	0	0	2	0	0		138	0.87	0	1424
102	0	66	0	0	1	1	0	0	0	2	0	2	1	145	0.41	1	927
103	1	70	0	0	1	1	0	0	0		0	6		87	0.93	1	110
104	1	60	0	0	1	1	0	0	0	2	0	8	0	159	1.8	0	1043
107	1	34	0	0	1	0	0	0	0	2	0	0	0	313	0.76	0	1463
108	0	38	0	0	0	0	0	0	0	2	0	0	0	188	0.86	0	1382
109	0	85	1	0	1	0	0	1	1	2	0	9	0	85	1.57	0	276
110	1	64	0	0	1	1	0	0	0	3	1	7	0	161	0.8	1	357
111	0	74	1	0	0	0	0	0	1		0	4	0	91	0.7	1	1039
113	1	80	0	1	1	1	1	1	1	3	0	9		69	1.6	0	177
114	0	70	0	0	1	0	0	0	0	2	1	6	1	196	1.38	0	1619
115	1	66	0	0	1	1	0	0	0	3	1	4	1	133	0.57	0	1619
116	1	47	0	0	1	1	0	0	0	1	0	6	1	100	1.76	0	1611
117	0	84	0	0	1	1	1	0	0	2	0	10		83	0.97	1	269
118	1	72	0	0	0	0	0	0	0	1	0	0		87	1.12	0	714
119	0	75	0	0	1	0	0	0	0	2	0		1	57	0.9	0	1606
120	1	51	0	0	0	0	0	0	1		0			102	0.77	0	1602
121	0	85	0	1	1	0	0	0	1	2	0	4	0	208	0.59	0	1593
122	1	71	0	1	1	0	0	0	0	3	0	0	1	110	0.9	0	1586
123	0	74	0	0	1	0	0	0	1	2	1	10	1	129	0.79	0	1586
124	1	65	0	0	1	1	0	0	0	3	1	2	1	154	0.7	0	1575
127	0	73	0	0	0	1	0	0	0		0	2		153	1.01	1	1428
128	1	74	0	0	0	1	0	0	1		1			130	0.78	1	1540
129	0	76	0	0	1	1	0	0	0	2	0	5	0	254	1.5	0	1571
130	0	79	1	0	1	0	0	0	1		0	5	0	452	1.6	0	1254
131	1	73	0	1	1	1	0	0	1	1	1	5			0.8	1	807
132	0	82	0	0	1	1	0	0	0		0	4		144	0.97	0	1091
133	1	77	0	0	0	1	0	1	1		0	5		218	0.75	0	261
134	0	81	0	0	1	1	0	0	0	2	1	9	0		2.18	0	1557
135	1	46	0	0	0	0	0	0	0		0	0			1.3	0	1557
136	0	71	0	0	1	0	0	0	1	2	1	1	0	178	0.47	0	1552
137	1	76	0	0	1	0	0	0	1		0			130	1.14	1	98
139	1	78	0	0	0	1	0	0	1	1	0	6		189	2.04	0	14
141	1	85	0	0	1	1	0	0	1	3	0	7		145	1.57	0	998
142	0	56	0	0	1	0	0	0	0	2	0	2	0	186	1.07	0	951
143	1	48	0	0	0	0	0	0	0		0	4		103	0.54	0	1345
144	0	39	0	0	0	0	0	0	1	1	0		1	76	0.8	0	1345
145	0	85	0	0	1	1	0	0	0	2	0	6	0	134	1.24	0	1341
155	1	78	0	0	1	0	0	1	1	2	0	5	1	163	1.98	1	19
156	0	75	0	0	1	1	1	0	0		0	8		153	0.37	0	82
157	0	81	0	1	1	0	0	0	0		0	4		124	0.96	0	617
158	1	71	0	0	0	0	0	0	0		0	3		96	1.14	0	839
159	1	53	0	0	1	0	0	0	1	1	1	11	0	171	1.1	1	106
160	0	86	0	0	1	0	0	1	0		1	8		236	1.28	1	97
161	1	70	0	0	1	0	0	0	1	1	0	8		113	0.92	1	697
162	1	82	0	0	1	0	0	0	1	2	0	3	0	82	0.9	0	1322
163	0	46	1	0	1	1	0	0	0	2	0	5	0	97	0.42	0	1315
164	1	64	0	0	1	1	0	0	1		1	3		141	1.6	0	1315
165	0	84	0	0	1	1	0	0	0	2	0	3	1	131	0.97	0	1516
166	1	77	0	1	1	0	0	0	0	3	0	5	0	130	0.98	0	620
167	0	87	0	0	1	0	0	0	1		0	1	0	328	1.04	0	8
168	0	86	1	1	1	1	0	1	1	2	0	6		217	1.45	1	737
169	0	65	0	0	1	1	0	0	0	2	0	4	0	93	1.11	1	152
170	1	71	0	0	1	1	0	0	0	1	0	1	0	126	1.17	0	1286
170	1	87	0	1	1	1	0	0	0	3	0	8	0	83	1.47	1	333
171	1	44	0	0	1	0	0	0	1	2	0	3	1	167	1.99	0	1280
172	1	70	0	1	1	0	0	0	0	2	0	10	1	88	1.04	1	39
173	1	69	0	0	1	1	0	0	0	2	1	4	1	123	0.85	1	294
174	1	74	0	1	1	1	0	0	1		0	17	0	201	1.02	0	13
175	0	62	0	1	1	0	0	0	0	1	0			272	1.15	0	1268
176	0	74	0	0	1	0	0	0	0	2	1	6	0	108	1.52	0	1266
177	0	77	1	0	1	0	1	0	1	2	1	8	1	66	0	0	1266
178	1	76	0	1	0	0	0	0	0	3	1			145	1.09	1	46
200	1	64	0	0	1	1	0	0	0	3	0	4	1	130	0.84	1	132
201	0	77	0	0	1	0	0	0	0		0	3		227	0.8	1	1188
202	1	70	1	0	1	1	0	0	0		0	3		104	1.13	0	42
203	0	74	0	0	1	0	1	1	1		0	12		74	1.98	0	89
204	0	63	0	0	1	1	0	1	1	2	0		1	143	1.71	1	990
205	1	49	0	0	0	0	0	0	1	1	0	2	1	44	1.03	0	1521
206	0	76	0	0	1	1	1	0	0		0	6	0	168	1.6	0	1119
207	0	81	0	0	1	1	1	0	1		1	14		37	1.6	1	283
208	1	57	0	0	1	1	0	0	0	1	0	2		146	0.9	0	121
209	1	74	0	0	1	1	0	0	1	3	0	2	0	271	0.92	1	19
210	1	64	0	0	1	0	0	0	0	1	0	6		109	0.81	0	785
211	1	81	0	0	1	0	0	0	0		0	3		98	0.68	0	987
212	0	80	0	0	0	0	0	0	1		1	5	0	266	1.07	1	4
213	1	74	0	0	1	0	0	0	0	2	0	5	1	140	0.92	0	1503
214	1	83	0	0	1	0	0	0	1	1	0	5	1	156	0.69	0	1268
215	1	53	0	0	0	1	0	0	1	3	1	7	0	118	1.36	0	1503
216	0	79	0	0	1	0	1	0	1	2	1	9	0	250	1.6	1	1209
217	0	81	0	0	1	0	0	0	0		1	5	0	65	0.69	1	278
218	1	59	0	1	1	0	0	0	0	3	0	10	0	94	0.79	1	1417
219	1	75	0	0	1	0	0	0	0	2	0		1	250	0.88	0	1487
300	1	74	0	0	1	0	1	0	1	3	1	8		83	1.3	1	962
301	0	71	0	0	1	1	1	0	1	2	0	5	0	102	0.92	0	1341
302	0	77	0	0	0	0	0	0	0		0	1		115	1.28	0	1341
303	0	84	1	0	1	0	1	0	0	2	1	10		105	1.34	0	25
304	0	75	0	0	1	0	0	0	0		0	11		111	3.3	0	448
